# Supplementary material for: A computational application for multi-skill nurse staffing in hospital units
Source: BMC Med Inform Decis Mak. 2018 Jun 28;18:53. doi: 10.1186/s12911-018-0638-2 (PMC6025742; doi:10.1186/s12911-018-0638-2)
Supplement: Supplementary file 2 — Computational tool. The computational tool to support decision making on multi-skill nurse staffing in hospital units. (XLSX 19 kb) [file 12911_2018_638_MOESM2_ESM.xlsx]

## Sheet: HSJ - Hospital Data
	Hospital de São José
	Patients data
	number/severity units	total n. patients	not evaluated	delayed	transferred	minimum	inter mediate	semi-intensive	intensive	care hours	min. number hours nurses	min. ratio nurses /workers
	HSJ - In.U 3rd floor CVA - SUS	8	0	0	0	4	3	1	0	41.4	14.508	0.350435
	HSJ - In.U 3rd floor Neurosurgery - SUS	10	1	0	0	6	2	1	0	43.4	15.168	0.349493
	HSJ - In.U 3rd floor PRT/CNV	12	0	2	1	7	1	1	0	41.6	14.574	0.350337
	HSJ - In.U 4th floor PRT/CNV	25	0	0	0	14	5	6	0	137.6	50.484	0.36689
	HSJ - ICU	13	0	0	0	0	0	0	13	232.7	121.004	0.52
	TOTAL	68	1	2	1	31	11	9	13
	COFEN parameters
	care hours/patient					3.8	5.6	9.4	17.9
	min ratio nurses/workers					0.33	0.33	0.42	0.52
	Technical Security Index (TSI)	0.15
	Personnel data	morning	afternoon	night
	shift lenght (hours)	6	6	12
	minimum number of nurses/ shift	1	1	1
	minimum number of technicians/ shift	1	1	1
	nurse salary per hour/shift	1	1	1.375
	technician salary per hour/shift	0.6	0.6	0.825

## Sheet: 4th floor - Mathematical Model
	HSJ - In.U 4th floor PRT/CNV	nurses			technicians
		morning	afternoon	night	morning	afternoon	night	morning	afternoon	night	morning	afternoon	night	constraints
	hours constraint	6	6	12	6	6	12	6	6	12	6	6	12	138	>=	137.6
	TSI constraint	1	1	1	1	1	1	-1.15	-1.15	-1.15	-1.15	-1.15	-1.15	7.2	>=	0	TSI =	0.15
	minimum percentage	0.63311	0.63311	0.63311	-0.36689	-0.36689	-0.36689							0.29532	>=	0	prop =	0.36689
	technician balance morning/afternoon	0	0	0	-1	1	0							0	<=	1	balance parameter α=	1
	technician balance morning/afternoon	0	0	0	-1	1	0							0	>=	-1
	nurse balance morning/afternoon	-1	1	0	0	0	0							1	<=	1
	nurse balance morning/ afternoon	-1	1	0	0	0	0							1	>=	-1
	min staff	1	1	1	1	1	1
	costs	6	6	33	3.6	3.6	19.8							138	= total cost
	staff level	3	4	1	6	6	1							23	= total staff
	staff level before TSI							0	0	12	0	0	0	144	>=	137.6
